# Supplementary material for: Enhancing the Antitumor Efficacy of Nisin Through Advanced Nanosystems: A Systematic Review of In Vitro Studies
Source: Pharmaceuticals (Basel). 2026 Apr 12;19(4):611. doi: 10.3390/ph19040611 (PMC13118593; doi:10.3390/ph19040611)
Supplement: Supplementary file 1 [file pharmaceuticals-19-00611-s001.zip]

Archive with 1 entries (1 files):
- pharmaceuticals-4246612-supplementary.pdf
